# Supplementary material for: Diosmetin attenuates oxidative stress-induced damage to lens epithelial cells via the mitogen-activated protein kinase (MAPK) pathway
Source: Bioengineered. 2022 Apr 28;13(4):11072–81. doi: 10.1080/21655979.2022.2068755 (PMC9208454; doi:10.1080/21655979.2022.2068755)
Supplement: Supplemental Material [file KBIE_A_2068755_SM7284.zip]

Archive with 3 entries (2 files):
- supplementary/
- supplementary/downloadFromZipFile.pdf
- supplementary/Original Western Blots.docx
